# Supplementary material for: Using in-situ environmental DNA sampling to detect the invasive New Zealand Mud Snail (Potamopyrgus antipodarum) in freshwaters
Source: PeerJ. 2021 Aug 9;9:e11835. doi: 10.7717/peerj.11835 (PMC8359795; doi:10.7717/peerj.11835)
Supplement: Supplemental Information 1 — Cq values, starting quantity values, water temperature, water conductivity, and the number of visually identified individual mud snails. [file peerj-09-11835-s001.xlsx]

## Sheet: Raw data
Site	Sample	qPCR 1	SQ Values	Calculated LogSQ (x)	Water Temp ºC	Water Conductivity µS/cm	Quantity - Ind. Snail (visual)	Latitude	Longitude
Burnt Bridge Creek - (BBC)	1	35.5495	78.4016	1.89432	21	180	3	45.6346	-122.606
BBC	2	36.1429	57.9504	1.76306	21	180	9	45.6346	-122.605
BBC	3	36.3291	52.7053	1.72185	21	180	6	45.6346	-122.605
BBC	4	38.2027	20.2953	1.3074	21	180	6	45.6346	-122.605
BBC	5	39.1304	12.6523	1.10217	21	180	5	45.6346	-122.605
Columbia River/Kalama - (CR)	1	0	0	0	16	51	0	46.039	-122.874
CR	2	0	0	0	16	51	0	46.0389	-122.874
CR	3	0	0	0	16	51	0	46.0388	-122.874
CR	4	0	0	0	16	51	0	46.0388	-122.874
CR	5	0	0	0	16	51	0	46.0387	-122.874
Capitol Lake (Deschutes - (CL)	1	0	0	0	15	123	0	47.0209	-122.902
CL	2	0	0	0	15	123	0	47.0209	-122.902
CL	3	0	0	0	15	123	0	47.0208	-122.902
CL	4	41.5263	3.734	0.572174	15	123	0	47.0208	-122.902
CL	5	0	0	0	15	123	0	47.0207	-122.903
May Creek - (MC)	1	0	0	0	18	162	0	47.5297	-122.201
MC	2	37	37.4496	1.57345	18	162	0	47.5298	-122.201
MC	3	35.7286	71.5651	1.8547	18	162	0	47.5297	-122.201
MC	4	0	0	0	18	162	0	47.5296	-122.201
MC	5	40.5517	6.1343	0.787765	18	162	0	47.5296	-122.201
McAleer Creek (MAC)	1	36.7711	42.081	1.62409	14	205	1	47.7521	-122.282
MAC	2	34.4237	139.107	2.14335	14	205	0	47.7521	-122.282
MAC	3	34.9123	108.461	2.03527	14	205	1	47.7522	-122.282
MAC	4	37.2051	33.7342	1.52807	14	205	0	47.7522	-122.282
MAC	5	0	0	0	14	205	1	47.7522	-122.282
Thorton Creek - (TH)	1	32.3494	400.141	2.60221	14	228	86	47.6969	-122.278
TH	2	37.3784	30.8848	1.48975	14	228	11	47.6969	-122.278
TH	3	33.0233	283.889	2.45315	14	228	15	47.6969	-122.278
TH	4	33.8202	189.169	2.27685	14	228	22	47.697	-122.278
TH	5	33.7556	195.504	2.29116	14	228	31	47.697	-122.278
